# Supplementary material for: Implementation and performance evaluation of an integrated specimen referral system in Burkina Faso using the national courier services (2020–2022)
Source: Front Public Health. 2024 Jul 30;12:1384382. doi: 10.3389/fpubh.2024.1384382 (PMC11320995; doi:10.3389/fpubh.2024.1384382)
Supplement: Supplementary file 1 [file Table_1.XLSX]

## Sheet: Stat
Diseases	Distribution of samples transported per disease in 2020	Distribution of samples transported per disease in 2020	Distribution of samples transported per disease in 2021	Distribution of samples transported per disease in 2021	Distribution of samples transported per disease in 2022	Distribution of samples transported per disease in 2022	P value 2020 Vs 2021	P value 2020 Vs 2022	P value 2021 Vs 2022
Meningitis	2202	0.0740641	1721	0.0146073	7164	0.121909	0.268241	0.407485	0.474627
Measles	445	0.0149675	780	0.00662038	722	0.0122862
Yellow fever	823	0.0276815	635	0.00538967	5541	0.0942908
Tuberculosis	2373	0.0798157	8880	0.0753705	1053	0.0179188
HIV	17479	0.587905	30279	0.256998	31111	0.529414
SARI/ILI	459	0.0154384	450	0.00381945	107	0.00182081
Dengue/arboviruses	573	0.0192728	112	0.000950619	11	0.000187186
Covid-19	5377	0.180855	74408	0.63155	10663	0.181452
Acute flaccid paralysis	0	0	553	0.00469368	2393	0.0407215
Total	29731	1	117818	1	58765	1

## Sheet: per disease
Diseases	Distribution of samples transported per disease in 2020	Distribution of samples transported per disease in 2020	Distribution of samples transported per disease in 2021	Distribution of samples transported per disease in 2021	Distribution of samples transported per disease in 2022	Distribution of samples transported per disease in 2022
Meningitis	2202	0.0740641	1721	0.0146073	7164	0.121909
Measles	445	0.0149675	780	0.00662038	722	0.0122862
Yellow fever	823	0.0276815	635	0.00538967	5541	0.0942908
Tuberculosis	2373	0.0798157	8880	0.0753705	1053	0.0179188
HIV	17479	0.587905	30279	0.256998	31111	0.529414
SARI/ILI	459	0.0154384	450	0.00381945	107	0.00182081
Dengue/arboviruses	573	0.0192728	112	0.000950619	11	0.000187186
Covid-19	5377	0.180855	74408	0.63155	10663	0.181452
Acute flaccid paralysis	0	0	553	0.00469368	2393	0.0407215
Total	29731	1	117818	1	58765	1

## Sheet: Indicators
Indicators	2020	2021	2022	Total
Packages delivered	2481	7131	7246	16858
Packages delivered in les than 24h	2437	7121	7242	16800
Samples delivered	29731	117818	58765	206314
Samples delivered in good condition	29477	117514	58666	205657
